# Supplementary material for: Precision Feeding in Ecological Pig-Raising Systems with Maize Silage
Source: Animals (Basel). 2022 Jun 3;12(11):1446. doi: 10.3390/ani12111446 (PMC9179495; doi:10.3390/ani12111446)
Supplement: Supplementary file 1 [file animals-12-01446-s001.zip]

Archive with 1 entries (1 files):
- animals-1679741-supplementary.pdf
